# Supplementary material for: Patients with abdominal aortic aneurysms have reduced levels of microRNA 122-5p in circulating exosomes
Source: PLoS One. 2023 Feb 14;18(2):e0281371. doi: 10.1371/journal.pone.0281371 (PMC9928131; doi:10.1371/journal.pone.0281371)
Supplement: S1 Data — (XLSX) [file pone.0281371.s002.xlsx]

## Sheet: Sheet1
Block Type	384-Well Block
Calibration Background is expired	No
Calibration Background performed on	02-01-2019
Calibration Pure Dye ABY is expired	No
Calibration Pure Dye ABY performed on	02-01-2019
Calibration Pure Dye CY5 is expired	No
Calibration Pure Dye CY5 performed on	02-01-2019
Calibration Pure Dye FAM is expired	No
Calibration Pure Dye FAM performed on	02-01-2019
Calibration Pure Dye JUN is expired	No
Calibration Pure Dye JUN performed on	02-01-2019
Calibration Pure Dye MUSTANG PURPLE is expired	No
Calibration Pure Dye MUSTANG PURPLE performed on	02-01-2019
Calibration Pure Dye NED is expired	No
Calibration Pure Dye NED performed on	02-01-2019
Calibration Pure Dye ROX is expired	No
Calibration Pure Dye ROX performed on	02-01-2019
Calibration Pure Dye SYBR is expired	No
Calibration Pure Dye SYBR performed on	02-01-2019
Calibration Pure Dye TAMRA is expired	No
Calibration Pure Dye TAMRA performed on	02-01-2019
Calibration Pure Dye VIC is expired	No
Calibration Pure Dye VIC performed on	02-01-2019
Calibration ROI is expired	No
Calibration ROI performed on	02-01-2019
Calibration Uniformity is expired	No
Calibration Uniformity performed on	02-01-2019
Chemistry	SYBR_GREEN
Date Created	2020-06-30 15:24:02 PM PDT
Experiment Barcode
Experiment Comment
Experiment File Name	D:\Users\Public\Documents\Jose\miRNA RT-PCR\2020-06-30_miRNA All Samples.eds
Experiment Name	2020-06-05_115228
Experiment Run End Time	2020-06-30 15:23:22 PM PDT
Experiment Type	Comparative Cт (ΔΔCт)
Instrument Name	272530663
Instrument Serial Number	272530663
Instrument Type	QuantStudio™ 5 System
Passive Reference	ROX
Post-read Stage/Step
Pre-read Stage/Step
Quantification Cycle Method	Ct
Signal Smoothing On	true
Stage where Melt Analysis is performed	Stage3
Stage/ Cycle where Ct Analysis is performed	Stage2, Step2
User Name
Well	Well Position	Omit	Sample Name	Target Name	Task	Reporter	Quencher	Quantity	Quantity Mean	Quantity SD	RQ	RQ Min	RQ Max	CT	Ct Mean	Ct SD	Delta Ct	Delta Ct Mean	Delta Ct SD	Delta Ct SE	Delta Delta Ct	Automatic Ct Threshold	Ct Threshold	Automatic Baseline	Baseline Start	Baseline End	Amp Status	Comments	Cq Conf	CQCONF	Tm1	EXPFAIL	HIGHSD	Tm2	DRNMIN	NOAMP	Tm3	MTP	Tm4
1	A1	FALSE	Control-1	miR-16-5p	UNKNOWN	SYBR	None							24.477	24.8709	0.350908						TRUE	0.330197	TRUE	3	19	Amp		0.981764	N	71.7125	N	N		N	N		N
2	A2	FALSE	Control-2	miR-16-5p	UNKNOWN	SYBR	None							26.2299	26.5244	0.397843						TRUE	0.330197	TRUE	3	20	Amp		0.979863	N	71.5999	N	N		N	N		N
3	A3	FALSE	Control-3	miR-16-5p	UNKNOWN	SYBR	None							26.5068	26.6731	0.17054						TRUE	0.330197	TRUE	3	21	Amp		0.982886	N	71.4873	N	N		N	N		N
4	A4	FALSE	Control-4	miR-16-5p	UNKNOWN	SYBR	None							25.6575	25.9393	0.372546						TRUE	0.330197	TRUE	3	19	Amp		0.986771	N	71.5999	N	N		N	N		N
5	A5	FALSE	Control-5	miR-16-5p	UNKNOWN	SYBR	None							26.1889	26.4599	0.235255						TRUE	0.330197	TRUE	3	20	Amp		0.982669	N	71.5999	N	N		N	N		N
6	A6	FALSE	Control-6	miR-16-5p	UNKNOWN	SYBR	None							26.0639	26.5515	0.563522						TRUE	0.330197	TRUE	3	20	Amp		0.979077	N	71.7125	N	Y		N	N		N
7	A7	FALSE	Control-7	miR-16-5p	UNKNOWN	SYBR	None							26.7961	26.8561	0.0523527						TRUE	0.330197	TRUE	3	21	Amp		0.979885	N	71.5999	N	N		N	N		N
8	A8	FALSE	Control-8	miR-16-5p	UNKNOWN	SYBR	None							26.5892	27.0419	0.39231						TRUE	0.330197	TRUE	3	21	Amp		0.978843	N	71.7125	N	N	83.5403	N	N		Y
9	A9	FALSE	Control-9	miR-16-5p	UNKNOWN	SYBR	None							25.2614	25.5969	0.293114						TRUE	0.330197	TRUE	3	20	Amp		0.979495	N	71.5999	N	N		N	N		N
10	A10	FALSE	Control-10	miR-16-5p	UNKNOWN	SYBR	None							25.72	26.0028	0.466205						TRUE	0.330197	TRUE	3	21	Amp		0.973014	N	71.5999	N	N		N	N		N
11	A11	FALSE	Control-11	miR-16-5p	UNKNOWN	SYBR	None							26.7766	26.4072	0.403005						TRUE	0.330197	TRUE	3	20	Amp		0.982774	N	71.3746	N	N		N	N		N
12	A12	FALSE	Control-12	miR-16-5p	UNKNOWN	SYBR	None							25.2069	25.5192	0.334431						TRUE	0.330197	TRUE	3	17	Amp		0.974009	N	71.8252	N	N		N	N		N
13	A13	FALSE	Control-13	miR-16-5p	UNKNOWN	SYBR	None							24.909	25.3201	0.414958						TRUE	0.330197	TRUE	3	19	Amp		0.967447	N	71.8252	N	N		N	N		N
14	A14	FALSE	Control-14	miR-16-5p	UNKNOWN	SYBR	None							26.2681	26.6684	0.517826						TRUE	0.330197	TRUE	3	20	Amp		0.961582	N	71.7125	N	Y		N	N		N
15	A15	FALSE	AAA-1	miR-16-5p	UNKNOWN	SYBR	None							24.057	24.4515	0.343268						TRUE	0.330197	TRUE	3	17	Amp		0.974151	N	71.5999	N	N	84.7794	N	N		Y
16	A16	FALSE	AAA-2	miR-16-5p	UNKNOWN	SYBR	None							25.6756	26.0032	0.303794						TRUE	0.330197	TRUE	3	20	Amp		0.980539	N	71.7125	N	N		N	N		N
17	A17	FALSE	AAA-3	miR-16-5p	UNKNOWN	SYBR	None							25.1845	25.4257	0.261113						TRUE	0.330197	TRUE	3	20	Amp		0.983165	N	71.4873	N	N	84.8921	N	N		Y
18	A18	FALSE	AAA-4	miR-16-5p	UNKNOWN	SYBR	None							25.6608	25.7129	0.278891						TRUE	0.330197	TRUE	3	20	Amp		0.986189	N	71.4873	N	N	85.3427	N	N		Y
19	A19	FALSE	AAA-5	miR-16-5p	UNKNOWN	SYBR	None							24.7209	25.0636	0.317176						TRUE	0.330197	TRUE	3	19	Amp		0.989937	N	71.5999	N	N		N	N		N
20	A20	FALSE	AAA-7	miR-16-5p	UNKNOWN	SYBR	None							26.423	26.1447	0.260273						TRUE	0.330197	TRUE	3	21	Amp		0.985123	N	71.3746	N	N		N	N		N
21	A21	FALSE	AAA-8	miR-16-5p	UNKNOWN	SYBR	None							25.3624	25.9264	0.491971						TRUE	0.330197	TRUE	3	19	Amp		0.990238	N	71.4873	N	N	62.2503	N	N		Y
22	A22	FALSE	AAA-9	miR-16-5p	UNKNOWN	SYBR	None							25.156	25.1123	0.0496451						TRUE	0.330197	TRUE	3	18	Amp		0.979386	N	71.4873	N	N		N	N		N
23	A23	FALSE	AAA-10	miR-16-5p	UNKNOWN	SYBR	None							25.7229	25.634	0.280387						TRUE	0.330197	TRUE	3	18	Amp		0.979131	N	71.4873	N	N		N	N		N
24	A24	FALSE	AAA-11	miR-16-5p	UNKNOWN	SYBR	None							25.4979	25.4537	0.0414895						TRUE	0.330197	TRUE	3	20	Amp		0.968041	N	71.4873	N	N		N	N		N
25	B1	FALSE	Control-1	miR-16-5p	UNKNOWN	SYBR	None							24.9853	24.8709	0.350908						TRUE	0.330197	TRUE	3	19	Amp		0.973018	N	71.3746	N	N		N	N		N
26	B2	FALSE	Control-2	miR-16-5p	UNKNOWN	SYBR	None							26.977	26.5244	0.397843						TRUE	0.330197	TRUE	3	22	Amp		0.964002	N	71.262	N	N		N	N		N
27	B3	FALSE	Control-3	miR-16-5p	UNKNOWN	SYBR	None							26.8476	26.6731	0.17054						TRUE	0.330197	TRUE	3	21	Amp		0.964927	N	71.3746	N	N		N	N		N
28	B4	FALSE	Control-4	miR-16-5p	UNKNOWN	SYBR	None							25.7987	25.9393	0.372546						TRUE	0.330197	TRUE	3	19	Amp		0.954899	N	71.3746	N	N		N	N		N
29	B5	FALSE	Control-5	miR-16-5p	UNKNOWN	SYBR	None							26.6111	26.4599	0.235255						TRUE	0.330197	TRUE	3	21	Amp		0.953362	N	71.3746	N	N		N	N		N
30	B6	FALSE	Control-6	miR-16-5p	UNKNOWN	SYBR	None							26.4222	26.5515	0.563522						TRUE	0.330197	TRUE	3	19	Amp		0.950456	N	71.4873	N	Y		N	N		N
31	B7	FALSE	Control-7	miR-16-5p	UNKNOWN	SYBR	None							26.8796	26.8561	0.0523527						TRUE	0.330197	TRUE	3	21	Amp		0.964802	N	71.4873	N	N		N	N		N
32	B8	FALSE	Control-8	miR-16-5p	UNKNOWN	SYBR	None							27.2545	27.0419	0.39231						TRUE	0.330197	TRUE	3	21	Amp		0.944757	N	71.3746	N	N		N	N		N
33	B9	FALSE	Control-9	miR-16-5p	UNKNOWN	SYBR	None							25.726	25.5969	0.293114						TRUE	0.330197	TRUE	3	20	Amp		0.969047	N	71.262	N	N	83.0898	N	N		Y
34	B10	FALSE	Control-10	miR-16-5p	UNKNOWN	SYBR	None							25.7476	26.0028	0.466205						TRUE	0.330197	TRUE	3	20	Amp		0.94096	N	71.3746	N	N		N	N		N
35	B11	FALSE	Control-11	miR-16-5p	UNKNOWN	SYBR	None							25.9774	26.4072	0.403005						TRUE	0.330197	TRUE	3	20	Amp		0.977909	N	71.4873	N	N	85.1174	N	N		Y
36	B12	FALSE	Control-12	miR-16-5p	UNKNOWN	SYBR	None							25.8721	25.5192	0.334431						TRUE	0.330197	TRUE	3	21	Amp		0.980914	N	71.3746	N	N	90.975	N	N		Y
37	B13	FALSE	Control-13	miR-16-5p	UNKNOWN	SYBR	None							25.7388	25.3201	0.414958						TRUE	0.330197	TRUE	3	20	Amp		0.975745	N	71.262	N	N	84.7794	N	N		Y
38	B14	FALSE	Control-14	miR-16-5p	UNKNOWN	SYBR	None							26.4838	26.6684	0.517826						TRUE	0.330197	TRUE	3	22	Amp		0.98525	N	71.3746	N	Y	86.5818	N	N		Y
39	B15	FALSE	AAA-1	miR-16-5p	UNKNOWN	SYBR	None							24.6156	24.4515	0.343268						TRUE	0.330197	TRUE	3	19	Amp		0.977982	N	71.262	N	N		N	N		N
40	B16	FALSE	AAA-2	miR-16-5p	UNKNOWN	SYBR	None							26.0583	26.0032	0.303794						TRUE	0.330197	TRUE	3	21	Amp		0.980868	N	71.3746	N	N	88.4967	N	N		Y
41	B17	FALSE	AAA-3	miR-16-5p	UNKNOWN	SYBR	None							25.3896	25.4257	0.261113						TRUE	0.330197	TRUE	3	19	Amp		0.946087	N	71.3746	N	N		N	N		N
42	B18	FALSE	AAA-4	miR-16-5p	UNKNOWN	SYBR	None							26.0141	25.7129	0.278891						TRUE	0.330197	TRUE	3	20	Amp		0.93221	N	71.3746	N	N		N	N		N
43	B19	FALSE	AAA-5	miR-16-5p	UNKNOWN	SYBR	None							25.1232	25.0636	0.317176						TRUE	0.330197	TRUE	3	19	Amp		0.946521	N	71.3746	N	N		N	N		N
44	B20	FALSE	AAA-7	miR-16-5p	UNKNOWN	SYBR	None							25.9073	26.1447	0.260273						TRUE	0.330197	TRUE	3	21	Amp		0.941221	N	71.4873	N	N		N	N		N
45	B21	FALSE	AAA-8	miR-16-5p	UNKNOWN	SYBR	None							26.267	25.9264	0.491971						TRUE	0.330197	TRUE	3	21	Amp		0.94466	N	71.262	N	N		N	N		N
46	B22	FALSE	AAA-9	miR-16-5p	UNKNOWN	SYBR	None							25.0583	25.1123	0.0496451						TRUE	0.330197	TRUE	3	20	Amp		0.962665	N	71.3746	N	N		N	N		N
47	B23	FALSE	AAA-10	miR-16-5p	UNKNOWN	SYBR	None							25.3199	25.634	0.280387						TRUE	0.330197	TRUE	3	19	Amp		0.938796	N	71.5999	N	N		N	N		N
48	B24	FALSE	AAA-11	miR-16-5p	UNKNOWN	SYBR	None							25.4157	25.4537	0.0414895						TRUE	0.330197	TRUE	3	19	Amp		0.923718	N	71.3746	N	N		N	N		N
49	C1	FALSE	Control-1	miR-16-5p	UNKNOWN	SYBR	None							25.1503	24.8709	0.350908						TRUE	0.330197	TRUE	3	20	Amp		0.968801	N	71.3746	N	N		N	N		N
50	C2	FALSE	Control-2	miR-16-5p	UNKNOWN	SYBR	None							26.3663	26.5244	0.397843						TRUE	0.330197	TRUE	3	20	Amp		0.917871	N	71.4873	N	N		N	N		N
51	C3	FALSE	Control-3	miR-16-5p	UNKNOWN	SYBR	None							26.6649	26.6731	0.17054						TRUE	0.330197	TRUE	3	21	Amp		0.875811	N	71.3746	N	N		N	N		N
52	C4	FALSE	Control-4	miR-16-5p	UNKNOWN	SYBR	None							26.3617	25.9393	0.372546						TRUE	0.330197	TRUE	3	21	Amp		0.847222	N	71.3746	N	N		N	N		N
53	C5	FALSE	Control-5	miR-16-5p	UNKNOWN	SYBR	None							26.5798	26.4599	0.235255						TRUE	0.330197	TRUE	3	22	Amp		0.801334	N	71.4873	N	N		N	N		N
54	C6	FALSE	Control-6	miR-16-5p	UNKNOWN	SYBR	None							27.1685	26.5515	0.563522						TRUE	0.330197	TRUE	3	22	Amp		0.808616	N	71.3746	N	Y		N	N		N
55	C7	FALSE	Control-7	miR-16-5p	UNKNOWN	SYBR	None							26.8925	26.8561	0.0523527						TRUE	0.330197	TRUE	3	21	Amp		0.98582	N	71.4873	N	N		N	N		N
56	C8	FALSE	Control-8	miR-16-5p	UNKNOWN	SYBR	None							27.2821	27.0419	0.39231						TRUE	0.330197	TRUE	3	22	Amp		0.877734	N	71.4873	N	N		N	N		N
57	C9	FALSE	Control-9	miR-16-5p	UNKNOWN	SYBR	None							25.8033	25.5969	0.293114						TRUE	0.330197	TRUE	3	21	Amp		0.979582	N	71.3746	N	N		N	N		N
58	C10	FALSE	Control-10	miR-16-5p	UNKNOWN	SYBR	None							26.5409	26.0028	0.466205						TRUE	0.330197	TRUE	3	22	Amp		0.816856	N	71.262	N	N		N	N		N
59	C11	FALSE	Control-11	miR-16-5p	UNKNOWN	SYBR	None							26.4677	26.4072	0.403005						TRUE	0.330197	TRUE	3	20	Amp		0.97656	N	71.3746	N	N		N	N		N
60	C12	FALSE	Control-12	miR-16-5p	UNKNOWN	SYBR	None							25.4787	25.5192	0.334431						TRUE	0.330197	TRUE	3	19	Amp		0.982424	N	71.4873	N	N		N	N		N
61	C13	FALSE	Control-13	miR-16-5p	UNKNOWN	SYBR	None							25.3124	25.3201	0.414958						TRUE	0.330197	TRUE	3	19	Amp		0.977498	N	71.4873	N	N		N	N		N
62	C14	FALSE	Control-14	miR-16-5p	UNKNOWN	SYBR	None							27.2532	26.6684	0.517826						TRUE	0.330197	TRUE	3	23	Amp		0.837752	N	71.262	N	Y		N	N		N
63	C15	FALSE	AAA-1	miR-16-5p	UNKNOWN	SYBR	None							24.682	24.4515	0.343268						TRUE	0.330197	TRUE	3	20	Amp		0.927676	N	71.3746	N	N		N	N		N
64	C16	FALSE	AAA-2	miR-16-5p	UNKNOWN	SYBR	None							26.2757	26.0032	0.303794						TRUE	0.330197	TRUE	3	21	Amp		0.98025	N	71.262	N	N	90.637	N	N		Y
65	C17	FALSE	AAA-3	miR-16-5p	UNKNOWN	SYBR	None							25.7029	25.4257	0.261113						TRUE	0.330197	TRUE	3	21	Amp		0.918122	N	71.3746	N	N		N	N		N
66	C18	FALSE	AAA-4	miR-16-5p	UNKNOWN	SYBR	None							25.4637	25.7129	0.278891						TRUE	0.330197	TRUE	3	20	Amp		0.978184	N	71.5999	N	N		N	N		N
67	C19	FALSE	AAA-5	miR-16-5p	UNKNOWN	SYBR	None							25.3468	25.0636	0.317176						TRUE	0.330197	TRUE	3	20	Amp		0.927771	N	71.262	N	N		N	N		N
68	C20	FALSE	AAA-7	miR-16-5p	UNKNOWN	SYBR	None							26.1038	26.1447	0.260273						TRUE	0.330197	TRUE	3	21	Amp		0.977366	N	71.3746	N	N		N	N		N
69	C21	FALSE	AAA-8	miR-16-5p	UNKNOWN	SYBR	None							26.1498	25.9264	0.491971						TRUE	0.330197	TRUE	3	20	Amp		0.963802	N	71.1493	N	N		N	N		N
70	C22	FALSE	AAA-9	miR-16-5p	UNKNOWN	SYBR	None							25.1226	25.1123	0.0496451						TRUE	0.330197	TRUE	3	20	Amp		0.948836	N	71.262	N	N		N	N		N
71	C23	FALSE	AAA-10	miR-16-5p	UNKNOWN	SYBR	None							25.8591	25.634	0.280387						TRUE	0.330197	TRUE	3	20	Amp		0.922994	N	71.262	N	N		N	N		N
72	C24	FALSE	AAA-11	miR-16-5p	UNKNOWN	SYBR	None							25.4475	25.4537	0.0414895						TRUE	0.330197	TRUE	3	20	Amp		0.927823	N	71.3746	N	N		N	N		N
73	D1	FALSE	Control-1	U6	UNKNOWN	SYBR	None							Undetermined	32.1043	1.24658						TRUE	0.0404727	TRUE	3	39	No Amp		0	Y	59.9974	Y	N		N	N		N
74	D2	FALSE	Control-2	U6	UNKNOWN	SYBR	None				0.000334589	4.57362e-05	0.00244772	33.3143	32.4419	1.23376		5.91753	1.29632	0.90213	11.5453	TRUE	0.0404727	TRUE	3	29	Amp		0.894986	N	79.4851	N	Y		N	N		N
75	D3	FALSE	Control-3	U6	UNKNOWN	SYBR	None							Undetermined	34.7827	1.22053						TRUE	0.0404727	TRUE	3	39	No Amp		0	Y	65.517	Y	N	68.7838	N	N	71.3746	Y	79.4851
76	D4	FALSE	Control-4	U6	UNKNOWN	SYBR	None				0.000199324	0.000126952	0.000312954	32.5428	32.6041	0.161427		6.66481	0.406016	0.234414	12.2926	TRUE	0.0404727	TRUE	3	30	Amp		0.916821	N	78.8092	N	N	62.1377	N	N		Y
77	D5	FALSE	Control-5	U6	UNKNOWN	SYBR	None				0.000240026	1.3257e-05	0.00434583	34.1626	32.8567	1.84682		6.39673	1.86174	1.31294	12.0245	TRUE	0.0404727	TRUE	3	31	Amp		0.839874	N	79.0345	N	Y		N	N		N
78	D6	FALSE	Control-6	U6	UNKNOWN	SYBR	None				4.7176e-05	1.64362e-06	0.00135406	33.8087	35.2953	2.10241		8.7438	2.17663	1.52182	14.3716	TRUE	0.0404727	TRUE	3	31	Amp		0.854733	N	78.3586	N	Y		N	N		N
79	D7	FALSE	Control-7	U6	UNKNOWN	SYBR	None				0.00372209			29.2979	29.2979			2.44188			8.06967	TRUE	0.0404727	TRUE	3	26	Amp		0.143256	Y	79.0345	N	N		N	N		N
80	D8	FALSE	Control-8	U6	UNKNOWN	SYBR	None							Undetermined								TRUE	0.0404727	TRUE	3	39	No Amp		0	Y	81.9633	Y	N	68.4458	N	N	79.823	Y	67.0941
81	D9	FALSE	Control-9	U6	UNKNOWN	SYBR	None				0.000439598	6.20254e-08	3.1156	37.6758	31.1206	7.97414		5.52374	7.97953	4.60698	11.1515	TRUE	0.0404727	TRUE	3	34	No Amp		0.493779	Y	78.6966	N	Y		N	N		N
82	D10	FALSE	Control-10	U6	UNKNOWN	SYBR	None				2.58233e-05	7.3909e-06	9.02249e-05	35.1168	35.616	0.705952		9.61318	0.846	0.567127	15.241	TRUE	0.0404727	TRUE	3	31	Inconclusive		0.862305	N	79.0345	N	Y	65.7423	N	N		Y
83	D11	FALSE	Control-11	U6	UNKNOWN	SYBR	None				0.000206122	9.94238e-05	0.000427326	32.4373	33.0236	0.517835		6.61642	0.656176	0.378843	12.2442	TRUE	0.0404727	TRUE	3	29	Amp		0.965297	N	79.3725	N	Y		N	N		N
84	D12	FALSE	Control-12	U6	UNKNOWN	SYBR	None							Undetermined								TRUE	0.0404727	TRUE	3	35	No Amp		0	Y	92.2141	N	N		N	Y		N
85	D13	FALSE	Control-13	U6	UNKNOWN	SYBR	None				5.46719e-05	4.95665e-06	0.000603032	32.782	33.8511	2.12035		8.53105	2.16058	1.24741	14.1588	TRUE	0.0404727	TRUE	3	30	Amp		0.948053	N	78.9219	N	Y		N	N		N
86	D14	FALSE	Control-14	U6	UNKNOWN	SYBR	None				0.000215405	4.10043e-05	0.00113157	33.324	33.2213	1.40029		6.55287	1.49297	0.861967	12.1807	TRUE	0.0404727	TRUE	3	30	Amp		0.924025	N	79.0345	N	Y		N	N		N
87	D15	FALSE	AAA-1	U6	UNKNOWN	SYBR	None				1	2.86405e-07	3.49155e+06	32.0668	18.8237	13.555		-5.62779	13.5594	7.82851	0	TRUE	0.0404727	TRUE	3	28	Amp		0.934265	N	78.5839	N	Y		N	N		N
88	D16	FALSE	AAA-2	U6	UNKNOWN	SYBR	None				0.000507628	3.9692e-06	0.0649215	34.1905	31.3194	4.35552		5.31615	4.3661	2.52077	10.9439	TRUE	0.0404727	TRUE	3	30	Amp		0.845472	N	79.1472	N	Y	65.855	N	N		Y
89	D17	FALSE	AAA-3	U6	UNKNOWN	SYBR	None				14.6934	0.0140317	15386.3	20.192	15.9208	6.25306		-9.50489	6.2585	3.61335	-3.8771	TRUE	0.0404727	TRUE	3	20	Amp		0.0315603	Y	79.1472	N	Y		N	N		N
90	D18	FALSE	AAA-4	U6	UNKNOWN	SYBR	None				0.0283377	0.0001386	5.79381	19.7142	25.2262	4.78023		-0.486654	4.78836	2.76456	5.14114	TRUE	0.0404727	TRUE	3	16	No Amp		0.432076	Y	80.161	N	Y	91.7635	N	N		Y
91	D19	FALSE	AAA-5	U6	UNKNOWN	SYBR	None				0.000777829	5.56327e-06	0.108752	33.8183	29.7641	4.435		4.70047	4.44633	2.56709	10.3283	TRUE	0.0404727	TRUE	3	31	Amp		0.847919	N	79.0345	N	Y		N	N		N
92	D20	FALSE	AAA-7	U6	UNKNOWN	SYBR	None				0.000323109	0.000138243	0.000755191	32.4669	32.1126	0.501084		5.9679	0.564647	0.384868	11.5957	TRUE	0.0404727	TRUE	3	30	Amp		0.93232	N	78.6966	N	Y	62.8135	N	N		Y
93	D21	FALSE	AAA-8	U6	UNKNOWN	SYBR	None				0.000452808	0.000180803	0.00113402	31.6328	31.4074	0.66383		5.48102	0.82626	0.477041	11.1088	TRUE	0.0404727	TRUE	3	29	Amp		0.879251	N	79.4851	N	Y	62.7009	N	N		Y
94	D22	FALSE	AAA-9	U6	UNKNOWN	SYBR	None				0.000132201	2.72701e-06	0.00640891	33.517	32.3695	3.49268		7.25719	3.49304	2.01671	12.885	TRUE	0.0404727	TRUE	3	29	Amp		0.89491	N	79.5977	N	Y		N	N		N
95	D23	FALSE	AAA-10	U6	UNKNOWN	SYBR	None				1.47706e-05	3.57151e-07	0.000610861	34.3735	36.0531	2.37533		10.4191	2.39182	1.6874	16.0469	TRUE	0.0404727	TRUE	3	31	Inconclusive		0.810796	N	78.6966	N	Y	63.0388	N	N		Y
96	D24	FALSE	AAA-11	U6	UNKNOWN	SYBR	None				0.000348378	0.000145818	0.000832316	30.4292	31.313	0.78274		5.85927	0.783839	0.45255	11.4871	TRUE	0.0404727	TRUE	3	28	Amp		0.945944	N	79.0345	N	Y		N	N		N
97	E1	FALSE	Control-1	U6	UNKNOWN	SYBR	None				0.000134401	1.82781e-05	0.000988261	31.2228	32.1043	1.24658		7.23338	1.29503	0.904447	12.8612	TRUE	0.0404727	TRUE	3	28	Amp		0.94232	N	79.5977	N	Y	62.7009	N	N		Y
98	E2	FALSE	Control-2	U6	UNKNOWN	SYBR	None				0.000334589	4.57362e-05	0.00244772	31.5695	32.4419	1.23376		5.91753	1.29632	0.90213	11.5453	TRUE	0.0404727	TRUE	3	29	Amp		0.914617	N	79.9357	N	Y	61.7997	N	N	75.5425	Y
99	E3	FALSE	Control-3	U6	UNKNOWN	SYBR	None				7.32222e-05	1.07764e-05	0.000497523	35.6457	34.7827	1.22053		8.10957	1.23239	0.868643	13.7374	TRUE	0.0404727	TRUE	3	32	Inconclusive		0.784539	Y	78.1333	N	Y		N	N		N
100	E4	FALSE	Control-4	U6	UNKNOWN	SYBR	None				0.000199324	0.000126952	0.000312954	32.7872	32.6041	0.161427		6.66481	0.406016	0.234414	12.2926	TRUE	0.0404727	TRUE	3	30	Amp		0.869314	N	79.3725	N	N		N	N		N
101	E5	FALSE	Control-5	U6	UNKNOWN	SYBR	None							Undetermined	32.8567	1.84682						TRUE	0.0404727	TRUE	3	39	No Amp		0	Y	68.7838	Y	N	80.8368	N	N	77.6828	Y	94.0164
102	E6	FALSE	Control-6	U6	UNKNOWN	SYBR	None							Undetermined	35.2953	2.10241						TRUE	0.0404727	TRUE	3	39	No Amp		0	Y	75.9931	Y	N	80.6115	N	N	85.0047	Y	88.9473
103	E7	FALSE	Control-7	U6	UNKNOWN	SYBR	None							Undetermined	29.2979							TRUE	0.0404727	TRUE	3	39	No Amp		0	Y	83.2024	Y	N	72.7264	N	N		Y
104	E8	FALSE	Control-8	U6	UNKNOWN	SYBR	None							Undetermined								TRUE	0.0404727	TRUE	3	39	No Amp		0	Y	81.1748	Y	N	68.8964	N	N		Y
105	E9	FALSE	Control-9	U6	UNKNOWN	SYBR	None				0.000439598	6.20254e-08	3.1156	33.443	31.1206	7.97414		5.52374	7.97953	4.60698	11.1515	TRUE	0.0404727	TRUE	3	29	Amp		0.885043	N	79.7104	N	Y		N	N		N
106	E10	FALSE	Control-10	U6	UNKNOWN	SYBR	None							Undetermined	35.616	0.705952						TRUE	0.0404727	TRUE	3	39	No Amp		0	Y	82.5265	Y	N	72.1631	N	N		Y
107	E11	FALSE	Control-11	U6	UNKNOWN	SYBR	None				0.000206122	9.94238e-05	0.000427326	33.4182	33.0236	0.517835		6.61642	0.656176	0.378843	12.2442	TRUE	0.0404727	TRUE	3	29	Amp		0.89115	N	78.8092	N	Y		N	N		N
108	E12	FALSE	Control-12	U6	UNKNOWN	SYBR	None							Undetermined								TRUE	0.0404727	TRUE	3	39	No Amp		0	Y	77.4575	Y	N		N	N		N
109	E13	FALSE	Control-13	U6	UNKNOWN	SYBR	None				5.46719e-05	4.95665e-06	0.000603032	36.2932	33.8511	2.12035		8.53105	2.16058	1.24741	14.1588	TRUE	0.0404727	TRUE	3	34	Inconclusive		0.887111	N	79.1472	N	Y		N	N		N
110	E14	FALSE	Control-14	U6	UNKNOWN	SYBR	None				0.000215405	4.10043e-05	0.00113157	31.7724	33.2213	1.40029		6.55287	1.49297	0.861967	12.1807	TRUE	0.0404727	TRUE	3	30	Amp		0.983545	N	79.7104	N	Y		N	N		N
111	E15	FALSE	AAA-1	U6	UNKNOWN	SYBR	None				1	2.86405e-07	3.49155e+06	19.4275	18.8237	13.555		-5.62779	13.5594	7.82851	0	TRUE	0.0404727	TRUE	3	19	Inconclusive		0	Y	79.823	N	Y	69.1217	N	N		Y
112	E16	FALSE	AAA-2	U6	UNKNOWN	SYBR	None				0.000507628	3.9692e-06	0.0649215	33.4598	31.3194	4.35552		5.31615	4.3661	2.52077	10.9439	TRUE	0.0404727	TRUE	3	28	Amp		0.862642	N	79.0345	N	Y	67.0941	N	N		Y
113	E17	FALSE	AAA-3	U6	UNKNOWN	SYBR	None				14.6934	0.0140317	15386.3	8.74351	15.9208	6.25306		-9.50489	6.2585	3.61335	-3.8771	TRUE	0.0404727	TRUE	3	4	Amp		0.367503	Y	82.9771	N	Y		N	N		N
114	E18	FALSE	AAA-4	U6	UNKNOWN	SYBR	None				0.0283377	0.0001386	5.79381	28.2348	25.2262	4.78023		-0.486654	4.78836	2.76456	5.14114	TRUE	0.0404727	TRUE	3	27	Amp		0.197266	Y	79.4851	N	Y		N	N		N
115	E19	FALSE	AAA-5	U6	UNKNOWN	SYBR	None				0.000777829	5.56327e-06	0.108752	25.0274	29.7641	4.435		4.70047	4.44633	2.56709	10.3283	TRUE	0.0404727	TRUE	3	24	Amp		0.0491771	Y	79.5977	N	Y	61.7997	N	N		Y
116	E20	FALSE	AAA-7	U6	UNKNOWN	SYBR	None				0.000323109	0.000138243	0.000755191	31.7582	32.1126	0.501084		5.9679	0.564647	0.384868	11.5957	TRUE	0.0404727	TRUE	3	29	Amp		0.919219	N	79.2598	N	Y		N	N		N
117	E21	FALSE	AAA-8	U6	UNKNOWN	SYBR	None				0.000452808	0.000180803	0.00113402	30.6602	31.4074	0.66383		5.48102	0.82626	0.477041	11.1088	TRUE	0.0404727	TRUE	3	28	Amp		0.844785	N	78.9219	N	Y		N	N		N
118	E22	FALSE	AAA-9	U6	UNKNOWN	SYBR	None				0.000132201	2.72701e-06	0.00640891	28.4474	32.3695	3.49268		7.25719	3.49304	2.01671	12.885	TRUE	0.0404727	TRUE	3	26	Amp		0.953068	N	78.8092	N	Y		N	N		N
119	E23	FALSE	AAA-10	U6	UNKNOWN	SYBR	None							Undetermined	36.0531	2.37533						TRUE	0.0404727	TRUE	3	39	No Amp		0	Y	89.3979	Y	N	85.1174	N	N	93.7911	Y	62.363
120	E24	FALSE	AAA-11	U6	UNKNOWN	SYBR	None				0.000348378	0.000145818	0.000832316	31.591	31.313	0.78274		5.85927	0.783839	0.45255	11.4871	TRUE	0.0404727	TRUE	3	28	Amp		0.984414	N	73.0643	N	Y	79.2598	N	N		Y
121	F1	FALSE	Control-1	U6	UNKNOWN	SYBR	None				0.000134401	1.82781e-05	0.000988261	32.9857	32.1043	1.24658		7.23338	1.29503	0.904447	12.8612	TRUE	0.0404727	TRUE	3	30	Amp		0.977184	N	78.9219	N	Y		N	N		N
122	F2	FALSE	Control-2	U6	UNKNOWN	SYBR	None							Undetermined	32.4419	1.23376						TRUE	0.0404727	TRUE	3	39	No Amp		0	Y	89.7358	Y	N	68.3332	N	N	84.8921	Y	73.0643
123	F3	FALSE	Control-3	U6	UNKNOWN	SYBR	None				7.32222e-05	1.07764e-05	0.000497523	33.9196	34.7827	1.22053		8.10957	1.23239	0.868643	13.7374	TRUE	0.0404727	TRUE	3	30	Amp		0.828948	N	79.5977	N	Y		N	N		N
124	F4	FALSE	Control-4	U6	UNKNOWN	SYBR	None				0.000199324	0.000126952	0.000312954	32.4823	32.6041	0.161427		6.66481	0.406016	0.234414	12.2926	TRUE	0.0404727	TRUE	3	29	Amp		0.883154	N	78.6966	N	N		N	N		N
125	F5	FALSE	Control-5	U6	UNKNOWN	SYBR	None				0.000240026	1.3257e-05	0.00434583	31.5508	32.8567	1.84682		6.39673	1.86174	1.31294	12.0245	TRUE	0.0404727	TRUE	3	26	Amp		0.703421	Y	79.823	N	Y	61.9124	N	N		Y
126	F6	FALSE	Control-6	U6	UNKNOWN	SYBR	None				4.7176e-05	1.64362e-06	0.00135406	36.7819	35.2953	2.10241		8.7438	2.17663	1.52182	14.3716	TRUE	0.0404727	TRUE	3	33	Inconclusive		0.487584	Y	79.4851	N	Y		N	N		N
127	F7	FALSE	Control-7	U6	UNKNOWN	SYBR	None							Undetermined	29.2979							TRUE	0.0404727	TRUE	3	39	No Amp		0	Y	83.8783	Y	N	71.3746	N	N		Y
128	F8	FALSE	Control-8	U6	UNKNOWN	SYBR	None							Undetermined								TRUE	0.0404727	TRUE	3	39	No Amp		0	Y	80.161	Y	N	61.6871	N	N		Y
129	F9	FALSE	Control-9	U6	UNKNOWN	SYBR	None				0.000439598	6.20254e-08	3.1156	22.2431	31.1206	7.97414		5.52374	7.97953	4.60698	11.1515	TRUE	0.0404727	TRUE	3	23	Amp		0	Y	79.5977	N	Y	69.009	N	N		Y
130	F10	FALSE	Control-10	U6	UNKNOWN	SYBR	None				2.58233e-05	7.3909e-06	9.02249e-05	36.1152	35.616	0.705952		9.61318	0.846	0.567127	15.241	TRUE	0.0404727	TRUE	3	31	Inconclusive		0.479992	Y	78.8092	N	Y	66.5308	N	N		Y
131	F11	FALSE	Control-11	U6	UNKNOWN	SYBR	None				0.000206122	9.94238e-05	0.000427326	33.2154	33.0236	0.517835		6.61642	0.656176	0.378843	12.2442	TRUE	0.0404727	TRUE	3	31	Amp		0.970422	N	79.9357	N	Y		N	N		N
132	F12	FALSE	Control-12	U6	UNKNOWN	SYBR	None							Undetermined								TRUE	0.0404727	TRUE	3	39	No Amp		0	Y	75.5425	Y	N		N	N		N
133	F13	FALSE	Control-13	U6	UNKNOWN	SYBR	None				5.46719e-05	4.95665e-06	0.000603032	32.4781	33.8511	2.12035		8.53105	2.16058	1.24741	14.1588	TRUE	0.0404727	TRUE	3	29	Amp		0.988602	N	80.3863	N	Y		N	N		N
134	F14	FALSE	Control-14	U6	UNKNOWN	SYBR	None				0.000215405	4.10043e-05	0.00113157	34.5673	33.2213	1.40029		6.55287	1.49297	0.861967	12.1807	TRUE	0.0404727	TRUE	3	31	Amp		0.864856	N	79.4851	N	Y		N	N		N
135	F15	FALSE	AAA-1	U6	UNKNOWN	SYBR	None				1	2.86405e-07	3.49155e+06	4.97692	18.8237	13.555		-5.62779	13.5594	7.82851	0	TRUE	0.0404727	TRUE	3	3	Amp		0.936196	N	80.3863	N	Y		N	N		N
136	F16	FALSE	AAA-2	U6	UNKNOWN	SYBR	None				0.000507628	3.9692e-06	0.0649215	26.3078	31.3194	4.35552		5.31615	4.3661	2.52077	10.9439	TRUE	0.0404727	TRUE	3	29	Amp		0.0815534	Y	79.3725	N	Y		N	N		N
137	F17	FALSE	AAA-3	U6	UNKNOWN	SYBR	None				14.6934	0.0140317	15386.3	18.8268	15.9208	6.25306		-9.50489	6.2585	3.61335	-3.8771	TRUE	0.0404727	TRUE	3	18	Amp		0.0679632	Y	78.8092	N	Y	61.5744	N	N		Y
138	F18	FALSE	AAA-4	U6	UNKNOWN	SYBR	None				0.0283377	0.0001386	5.79381	27.7296	25.2262	4.78023		-0.486654	4.78836	2.76456	5.14114	TRUE	0.0404727	TRUE	3	27	Amp		0.202885	Y	79.0345	N	Y		N	N		N
139	F19	FALSE	AAA-5	U6	UNKNOWN	SYBR	None				0.000777829	5.56327e-06	0.108752	30.4466	29.7641	4.435		4.70047	4.44633	2.56709	10.3283	TRUE	0.0404727	TRUE	3	28	Amp		0.455216	Y	77.5701	N	Y	62.4756	N	N		Y
140	F20	FALSE	AAA-7	U6	UNKNOWN	SYBR	None							Undetermined	32.1126	0.501084						TRUE	0.0404727	TRUE	3	13	No Amp		0	Y	85.23	N	N	71.9378	N	N	80.2736	Y	89.5106
141	F21	FALSE	AAA-8	U6	UNKNOWN	SYBR	None				0.000452808	0.000180803	0.00113402	31.9292	31.4074	0.66383		5.48102	0.82626	0.477041	11.1088	TRUE	0.0404727	TRUE	3	29	Amp		0.952694	N	78.8092	N	Y	62.1377	N	N		Y
142	F22	FALSE	AAA-9	U6	UNKNOWN	SYBR	None				0.000132201	2.72701e-06	0.00640891	35.144	32.3695	3.49268		7.25719	3.49304	2.01671	12.885	TRUE	0.0404727	TRUE	3	32	Inconclusive		0.835817	N	79.7104	N	Y		N	N		N
143	F23	FALSE	AAA-10	U6	UNKNOWN	SYBR	None				1.47706e-05	3.57151e-07	0.000610861	37.7327	36.0531	2.37533		10.4191	2.39182	1.6874	16.0469	TRUE	0.0404727	TRUE	3	35	No Amp		0.34988	Y	79.7104	N	Y		N	N		N
144	F24	FALSE	AAA-11	U6	UNKNOWN	SYBR	None				0.000348378	0.000145818	0.000832316	31.9187	31.313	0.78274		5.85927	0.783839	0.45255	11.4871	TRUE	0.0404727	TRUE	3	29	Amp		0.974439	N	79.4851	N	Y	62.363	N	N		Y
145	G1	FALSE	Control-1	miR-122-5p	UNKNOWN	SYBR	None				3.87033	2.40081	6.23935	32.558	32.6294	0.248152		7.75854	0.429786	0.248137	-1.95246	TRUE	0.119927	TRUE	3	28	Amp		0.980098	N	70.3608	N	N		N	N		N
146	G2	FALSE	Control-2	miR-122-5p	UNKNOWN	SYBR	None							Undetermined	33.8809	0.965062						TRUE	0.119927	TRUE	3	39	No Amp		0	Y	61.4618	Y	N		N	N		N
147	G3	FALSE	Control-3	miR-122-5p	UNKNOWN	SYBR	None				25.1671	3.96181	159.872	32.1826	31.7306	1.6552		5.05754	1.66397	0.960691	-4.65346	TRUE	0.119927	TRUE	3	28	Amp		0.927089	N	70.4734	N	Y		N	N		N
148	G4	FALSE	Control-4	miR-122-5p	UNKNOWN	SYBR	None				3.33906	0.908962	12.266	35.1512	33.9109	1.1102		7.97156	1.17104	0.676099	-1.73944	TRUE	0.119927	TRUE	3	31	Amp		0.883449	N	70.8114	N	Y		N	N		N
149	G5	FALSE	Control-5	miR-122-5p	UNKNOWN	SYBR	None				60.852	21.7982	169.875	31.2625	30.2437	0.893511		3.78377	0.923963	0.53345	-5.92723	TRUE	0.119927	TRUE	3	27	Amp		0.882906	N	70.4734	N	Y		N	N		N
150	G6	FALSE	Control-6	miR-122-5p	UNKNOWN	SYBR	None				4.54915	0.61216	33.8062	34.926	34.0769	1.20073		7.5254	1.32639	0.909243	-2.1856	TRUE	0.119927	TRUE	3	31	Inconclusive		0.915285	N	70.4734	N	Y		N	N		N
151	G7	FALSE	Control-7	miR-122-5p	UNKNOWN	SYBR	None							Undetermined	36.3082							TRUE	0.119927	TRUE	3	39	No Amp		0	Y	83.315	Y	N	71.8252	N	N		Y
152	G8	FALSE	Control-8	miR-122-5p	UNKNOWN	SYBR	None				2.29872	0.768463	6.87624	34.8512	35.5521	0.904761		8.51017	0.986154	0.569356	-1.20083	TRUE	0.119927	TRUE	3	29	Amp		0.819055	N	70.3608	N	Y	79.0345	N	N		Y
153	G9	FALSE	Control-9	miR-122-5p	UNKNOWN	SYBR	None				133.122	43.0086	412.042	27.7634	28.2513	0.973724		2.6544	1.01688	0.587099	-7.0566	TRUE	0.119927	TRUE	3	22	Amp		0.979797	N	70.8114	N	Y		N	N		N
154	G10	FALSE	Control-10	miR-122-5p	UNKNOWN	SYBR	None				10.4676	4.73063	23.1619	32.2407	32.326	0.541852		6.32314	0.714808	0.412695	-3.38786	TRUE	0.119927	TRUE	3	27	Amp		0.974584	N	70.5861	N	Y		N	N		N
155	G11	FALSE	Control-11	miR-122-5p	UNKNOWN	SYBR	None				13.27	3.85173	45.7179	31.6923	32.3881	1.03779		5.9809	1.1133	0.642761	-3.7301	TRUE	0.119927	TRUE	3	28	Amp		0.960828	N	70.5861	N	Y		N	N		N
156	G12	FALSE	Control-12	miR-122-5p	UNKNOWN	SYBR	None				7.58604	2.16701	26.5564	32.0482	32.3069	1.07694		6.78765	1.12767	0.651063	-2.92335	TRUE	0.119927	TRUE	3	28	Amp		0.956114	N	70.5861	N	Y		N	N		N
157	G13	FALSE	Control-13	miR-122-5p	UNKNOWN	SYBR	None				4.75478	1.26554	17.8643	31.8314	32.7817	1.11669		7.46162	1.1913	0.687795	-2.24938	TRUE	0.119927	TRUE	3	27	Amp		0.978546	N	70.6987	N	Y		N	N		N
158	G14	FALSE	Control-14	miR-122-5p	UNKNOWN	SYBR	None				9.10657	1.93168	42.9313	34.6642	33.1925	1.29593		6.52409	1.39556	0.805725	-3.18691	TRUE	0.119927	TRUE	3	30	Amp		0.837998	N	70.5861	N	Y	78.5839	N	N		Y
159	G15	FALSE	AAA-1	miR-122-5p	UNKNOWN	SYBR	None				1	0.320237	3.12269	33.6675	34.1625	0.965636		9.711	1.02483	0.591688	0	TRUE	0.119927	TRUE	3	29	Amp		0.970416	N	70.5861	N	Y		N	N		N
160	G16	FALSE	AAA-2	miR-122-5p	UNKNOWN	SYBR	None				1.84058	0.420784	8.05097	33.5363	34.8341	1.29294		8.83084	1.32815	0.76681	-0.880157	TRUE	0.119927	TRUE	3	28	Amp		0.972319	N	70.5861	N	Y		N	N		N
161	G17	FALSE	AAA-3	miR-122-5p	UNKNOWN	SYBR	None				19.4055	0.00573626	65647.9	22.4338	30.8583	7.30925		5.43261	7.31391	4.22269	-4.27839	TRUE	0.119927	TRUE	3	11	No Amp		0.496798	Y	82.8645	N	Y		Y	N		N
162	G18	FALSE	AAA-4	miR-122-5p	UNKNOWN	SYBR	None				4.74814	1.46138	15.427	32.1214	33.1765	1.02321		7.46364	1.06054	0.612303	-2.24736	TRUE	0.119927	TRUE	3	28	Amp		0.97198	N	70.5861	N	Y	82.6392	N	N		Y
163	G19	FALSE	AAA-5	miR-122-5p	UNKNOWN	SYBR	None				33.349	21.2818	52.2584	29.5958	29.7151	0.250649		4.65143	0.404259	0.233399	-5.05957	TRUE	0.119927	TRUE	3	25	Amp		0.899755	N	70.4734	N	N		N	N		N
164	G20	FALSE	AAA-7	miR-122-5p	UNKNOWN	SYBR	None				6.08734	2.48893	14.8882	32.8733	33.2499	0.532539		7.10519	0.59274	0.405438	-2.60581	TRUE	0.119927	TRUE	3	28	Amp		0.933915	N	70.5861	N	Y		N	N		N
165	G21	FALSE	AAA-8	miR-122-5p	UNKNOWN	SYBR	None				1.83046	0.565723	5.92263	34.2835	34.7652	0.935306		8.8388	1.0568	0.610145	-0.872203	TRUE	0.119927	TRUE	3	30	Amp		0.924338	N	70.4734	N	Y		N	N		N
166	G22	FALSE	AAA-9	miR-122-5p	UNKNOWN	SYBR	None				1.76259	1.09294	2.84256	34.4559	34.0056	0.427256		8.8933	0.430131	0.248336	-0.817701	TRUE	0.119927	TRUE	3	31	Amp		0.843363	N	70.5861	N	N		N	N		N
167	G23	FALSE	AAA-10	miR-122-5p	UNKNOWN	SYBR	None				0.898004	0.404979	1.99124	35.5611	35.5002	0.659588		9.86621	0.71671	0.413793	0.155207	TRUE	0.119927	TRUE	3	32	Inconclusive		0.792308	Y	70.8114	N	Y		N	N		N
168	G24	FALSE	AAA-11	miR-122-5p	UNKNOWN	SYBR	None				2.13835	1.04575	4.37251	34.3696	34.0682	0.642437		8.6145	0.643776	0.371684	-1.0965	TRUE	0.119927	TRUE	3	30	Amp		0.981758	N	70.5861	N	Y		N	N		N
169	H1	FALSE	Control-1	miR-122-5p	UNKNOWN	SYBR	None				3.87033	2.40081	6.23935	32.9055	32.6294	0.248152		7.75854	0.429786	0.248137	-1.95246	TRUE	0.119927	TRUE	3	28	Amp		0.985077	N	70.5861	N	N		N	N		N
170	H2	FALSE	Control-2	miR-122-5p	UNKNOWN	SYBR	None				5.114	1.04465	25.0352	34.5633	33.8809	0.965062		7.35655	1.04385	0.720022	-2.35445	TRUE	0.119927	TRUE	3	30	Inconclusive		0.928654	N	70.6987	N	Y		N	N		N
171	H3	FALSE	Control-3	miR-122-5p	UNKNOWN	SYBR	None				25.1671	3.96181	159.872	29.8964	31.7306	1.6552		5.05754	1.66397	0.960691	-4.65346	TRUE	0.119927	TRUE	3	24	Amp		0.992134	N	70.6987	N	Y		N	N		N
172	H4	FALSE	Control-4	miR-122-5p	UNKNOWN	SYBR	None				3.33906	0.908962	12.266	33.0102	33.9109	1.1102		7.97156	1.17104	0.676099	-1.73944	TRUE	0.119927	TRUE	3	28	Amp		0.96589	N	70.6987	N	Y		N	N		N
173	H5	FALSE	Control-5	miR-122-5p	UNKNOWN	SYBR	None				60.852	21.7982	169.875	29.8754	30.2437	0.893511		3.78377	0.923963	0.53345	-5.92723	TRUE	0.119927	TRUE	3	26	Amp		0.935849	N	70.5861	N	Y		N	N		N
174	H6	FALSE	Control-6	miR-122-5p	UNKNOWN	SYBR	None				4.54915	0.61216	33.8062	33.2279	34.0769	1.20073		7.5254	1.32639	0.909243	-2.1856	TRUE	0.119927	TRUE	3	29	Amp		0.914036	N	70.8114	N	Y		N	N		N
175	H7	FALSE	Control-7	miR-122-5p	UNKNOWN	SYBR	None				1.19656			36.3082	36.3082			9.45211			-0.258893	TRUE	0.119927	TRUE	3	31	Amp		0.730091	Y	70.5861	N	N		N	N		N
176	H8	FALSE	Control-8	miR-122-5p	UNKNOWN	SYBR	None				2.29872	0.768463	6.87624	35.2316	35.5521	0.904761		8.51017	0.986154	0.569356	-1.20083	TRUE	0.119927	TRUE	3	30	Amp		0.959615	N	70.924	N	Y		N	N		N
177	H9	FALSE	Control-9	miR-122-5p	UNKNOWN	SYBR	None				133.122	43.0086	412.042	27.618	28.2513	0.973724		2.6544	1.01688	0.587099	-7.0566	TRUE	0.119927	TRUE	3	23	Amp		0.98503	N	70.8114	N	Y		N	N		N
178	H10	FALSE	Control-10	miR-122-5p	UNKNOWN	SYBR	None				10.4676	4.73063	23.1619	32.9054	32.326	0.541852		6.32314	0.714808	0.412695	-3.38786	TRUE	0.119927	TRUE	3	28	Amp		0.851207	N	70.8114	N	Y	80.7242	N	N		Y
179	H11	FALSE	Control-11	miR-122-5p	UNKNOWN	SYBR	None				13.27	3.85173	45.7179	33.581	32.3881	1.03779		5.9809	1.1133	0.642761	-3.7301	TRUE	0.119927	TRUE	3	29	Amp		0.869496	N	70.4734	N	Y	79.5977	N	N		Y
180	H12	FALSE	Control-12	miR-122-5p	UNKNOWN	SYBR	None				7.58604	2.16701	26.5564	31.3829	32.3069	1.07694		6.78765	1.12767	0.651063	-2.92335	TRUE	0.119927	TRUE	3	27	Amp		0.98337	N	70.8114	N	Y		N	N		N
181	H13	FALSE	Control-13	miR-122-5p	UNKNOWN	SYBR	None				4.75478	1.26554	17.8643	34.0116	32.7817	1.11669		7.46162	1.1913	0.687795	-2.24938	TRUE	0.119927	TRUE	3	30	Amp		0.817976	N	70.8114	N	Y	82.4139	N	N		Y
182	H14	FALSE	Control-14	miR-122-5p	UNKNOWN	SYBR	None				9.10657	1.93168	42.9313	32.2223	33.1925	1.29593		6.52409	1.39556	0.805725	-3.18691	TRUE	0.119927	TRUE	3	27	Amp		0.952985	N	70.6987	N	Y	79.9357	N	N		Y
183	H15	FALSE	AAA-1	miR-122-5p	UNKNOWN	SYBR	None				1	0.320237	3.12269	33.5448	34.1625	0.965636		9.711	1.02483	0.591688	0	TRUE	0.119927	TRUE	3	29	Amp		0.984347	N	70.8114	N	Y		N	N		N
184	H16	FALSE	AAA-2	miR-122-5p	UNKNOWN	SYBR	None				1.84058	0.420784	8.05097	36.1221	34.8341	1.29294		8.83084	1.32815	0.76681	-0.880157	TRUE	0.119927	TRUE	3	32	Inconclusive		0.923023	N	70.8114	N	Y	79.7104	N	N	62.025	Y
185	H17	FALSE	AAA-3	miR-122-5p	UNKNOWN	SYBR	None				19.4055	0.00573626	65647.9	34.6277	30.8583	7.30925		5.43261	7.31391	4.22269	-4.27839	TRUE	0.119927	TRUE	3	29	Inconclusive		0.866295	N	70.6987	N	Y		N	N		N
186	H18	FALSE	AAA-4	miR-122-5p	UNKNOWN	SYBR	None				4.74814	1.46138	15.427	33.2436	33.1765	1.02321		7.46364	1.06054	0.612303	-2.24736	TRUE	0.119927	TRUE	3	29	Amp		0.93838	N	70.6987	N	Y		N	N		N
187	H19	FALSE	AAA-5	miR-122-5p	UNKNOWN	SYBR	None				33.349	21.2818	52.2584	29.5463	29.7151	0.250649		4.65143	0.404259	0.233399	-5.05957	TRUE	0.119927	TRUE	3	25	Amp		0.944673	N	70.6987	N	N		N	N		N
188	H20	FALSE	AAA-7	miR-122-5p	UNKNOWN	SYBR	None							Undetermined	33.2499	0.532539						TRUE	0.119927	TRUE	3	39	No Amp		0	Y	73.6275	Y	N	84.4415	N	N	93.6785	Y	91.0876
189	H21	FALSE	AAA-8	miR-122-5p	UNKNOWN	SYBR	None				1.83046	0.565723	5.92263	34.1689	34.7652	0.935306		8.8388	1.0568	0.610145	-0.872203	TRUE	0.119927	TRUE	3	30	Amp		0.872436	N	70.6987	N	Y		N	N		N
190	H22	FALSE	AAA-9	miR-122-5p	UNKNOWN	SYBR	None				1.76259	1.09294	2.84256	33.955	34.0056	0.427256		8.8933	0.430131	0.248336	-0.817701	TRUE	0.119927	TRUE	3	30	Amp		0.93368	N	70.6987	N	N		N	N		N
191	H23	FALSE	AAA-10	miR-122-5p	UNKNOWN	SYBR	None				0.898004	0.404979	1.99124	36.1272	35.5002	0.659588		9.86621	0.71671	0.413793	0.155207	TRUE	0.119927	TRUE	3	31	Inconclusive		0.824671	N	70.6987	N	Y		N	N		N
192	H24	FALSE	AAA-11	miR-122-5p	UNKNOWN	SYBR	None				2.13835	1.04575	4.37251	33.3305	34.0682	0.642437		8.6145	0.643776	0.371684	-1.0965	TRUE	0.119927	TRUE	3	29	Amp		0.990923	N	70.5861	N	Y		N	N		N
193	I1	FALSE	Control-1	miR-122-5p	UNKNOWN	SYBR	None				3.87033	2.40081	6.23935	32.4248	32.6294	0.248152		7.75854	0.429786	0.248137	-1.95246	TRUE	0.119927	TRUE	3	28	Amp		0.978479	N	70.5861	N	N		N	N		N
194	I2	FALSE	Control-2	miR-122-5p	UNKNOWN	SYBR	None				5.114	1.04465	25.0352	33.1985	33.8809	0.965062		7.35655	1.04385	0.720022	-2.35445	TRUE	0.119927	TRUE	3	28	Amp		0.945955	N	70.2482	N	Y		N	N		N
195	I3	FALSE	Control-3	miR-122-5p	UNKNOWN	SYBR	None				25.1671	3.96181	159.872	33.1129	31.7306	1.6552		5.05754	1.66397	0.960691	-4.65346	TRUE	0.119927	TRUE	3	28	Amp		0.920227	N	70.2482	N	Y		N	N		N
196	I4	FALSE	Control-4	miR-122-5p	UNKNOWN	SYBR	None				3.33906	0.908962	12.266	33.5712	33.9109	1.1102		7.97156	1.17104	0.676099	-1.73944	TRUE	0.119927	TRUE	3	29	Amp		0.922536	N	70.5861	N	Y		N	N		N
197	I5	FALSE	Control-5	miR-122-5p	UNKNOWN	SYBR	None				60.852	21.7982	169.875	29.5932	30.2437	0.893511		3.78377	0.923963	0.53345	-5.92723	TRUE	0.119927	TRUE	3	25	Amp		0.950659	N	70.8114	N	Y		N	N		N
198	I6	FALSE	Control-6	miR-122-5p	UNKNOWN	SYBR	None							Undetermined	34.0769	1.20073						TRUE	0.119927	TRUE	3	8	No Amp		0	Y	90.2991	N	N	64.6159	N	N	84.4415	Y	93.7911
199	I7	FALSE	Control-7	miR-122-5p	UNKNOWN	SYBR	None							Undetermined	36.3082							TRUE	0.119927	TRUE	3	39	No Amp		0	Y	94.8049	Y	N		N	N		N
200	I8	FALSE	Control-8	miR-122-5p	UNKNOWN	SYBR	None				2.29872	0.768463	6.87624	36.5735	35.5521	0.904761		8.51017	0.986154	0.569356	-1.20083	TRUE	0.119927	TRUE	3	32	Inconclusive		0.692635	Y	70.5861	N	Y		N	N		N
201	I9	FALSE	Control-9	miR-122-5p	UNKNOWN	SYBR	None				133.122	43.0086	412.042	29.3725	28.2513	0.973724		2.6544	1.01688	0.587099	-7.0566	TRUE	0.119927	TRUE	3	26	Amp		0.875654	N	70.5861	N	Y		N	N		N
202	I10	FALSE	Control-10	miR-122-5p	UNKNOWN	SYBR	None				10.4676	4.73063	23.1619	31.8318	32.326	0.541852		6.32314	0.714808	0.412695	-3.38786	TRUE	0.119927	TRUE	3	27	Amp		0.974923	N	70.4734	N	Y		N	N		N
203	I11	FALSE	Control-11	miR-122-5p	UNKNOWN	SYBR	None				13.27	3.85173	45.7179	31.8911	32.3881	1.03779		5.9809	1.1133	0.642761	-3.7301	TRUE	0.119927	TRUE	3	28	Amp		0.988235	N	70.5861	N	Y	88.8347	N	N		Y
204	I12	FALSE	Control-12	miR-122-5p	UNKNOWN	SYBR	None				7.58604	2.16701	26.5564	33.4896	32.3069	1.07694		6.78765	1.12767	0.651063	-2.92335	TRUE	0.119927	TRUE	3	30	Amp		0.829068	N	70.5861	N	Y		N	N		N
205	I13	FALSE	Control-13	miR-122-5p	UNKNOWN	SYBR	None				4.75478	1.26554	17.8643	32.502	32.7817	1.11669		7.46162	1.1913	0.687795	-2.24938	TRUE	0.119927	TRUE	3	28	Amp		0.99029	N	70.6987	N	Y	91.9888	N	N		Y
206	I14	FALSE	Control-14	miR-122-5p	UNKNOWN	SYBR	None				9.10657	1.93168	42.9313	32.691	33.1925	1.29593		6.52409	1.39556	0.805725	-3.18691	TRUE	0.119927	TRUE	3	27	Amp		0.978776	N	70.6987	N	Y	84.6668	N	N		Y
207	I15	FALSE	AAA-1	miR-122-5p	UNKNOWN	SYBR	None				1	0.320237	3.12269	35.2753	34.1625	0.965636		9.711	1.02483	0.591688	0	TRUE	0.119927	TRUE	3	29	Inconclusive		0.955374	N	70.6987	N	Y		N	N		N
208	I16	FALSE	AAA-2	miR-122-5p	UNKNOWN	SYBR	None				1.84058	0.420784	8.05097	34.8438	34.8341	1.29294		8.83084	1.32815	0.76681	-0.880157	TRUE	0.119927	TRUE	3	31	Amp		0.88267	N	70.4734	N	Y		N	N		N
209	I17	FALSE	AAA-3	miR-122-5p	UNKNOWN	SYBR	None				19.4055	0.00573626	65647.9	35.5133	30.8583	7.30925		5.43261	7.31391	4.22269	-4.27839	TRUE	0.119927	TRUE	3	31	Inconclusive		0.839687	N	70.5861	N	Y		N	N		N
210	I18	FALSE	AAA-4	miR-122-5p	UNKNOWN	SYBR	None				4.74814	1.46138	15.427	34.1645	33.1765	1.02321		7.46364	1.06054	0.612303	-2.24736	TRUE	0.119927	TRUE	3	29	Amp		0.834153	N	70.5861	N	Y		N	N		N
211	I19	FALSE	AAA-5	miR-122-5p	UNKNOWN	SYBR	None				33.349	21.2818	52.2584	30.0031	29.7151	0.250649		4.65143	0.404259	0.233399	-5.05957	TRUE	0.119927	TRUE	3	26	Amp		0.88164	N	70.6987	N	N		N	N		N
212	I20	FALSE	AAA-7	miR-122-5p	UNKNOWN	SYBR	None				6.08734	2.48893	14.8882	33.6264	33.2499	0.532539		7.10519	0.59274	0.405438	-2.60581	TRUE	0.119927	TRUE	3	30	Amp		0.922734	N	70.4734	N	Y		N	N		N
213	I21	FALSE	AAA-8	miR-122-5p	UNKNOWN	SYBR	None				1.83046	0.565723	5.92263	35.8432	34.7652	0.935306		8.8388	1.0568	0.610145	-0.872203	TRUE	0.119927	TRUE	3	32	Inconclusive		0.894267	N	70.3608	N	Y		N	N		N
214	I22	FALSE	AAA-9	miR-122-5p	UNKNOWN	SYBR	None				1.76259	1.09294	2.84256	33.6059	34.0056	0.427256		8.8933	0.430131	0.248336	-0.817701	TRUE	0.119927	TRUE	3	30	Amp		0.947753	N	70.5861	N	N		N	N		N
215	I23	FALSE	AAA-10	miR-122-5p	UNKNOWN	SYBR	None				0.898004	0.404979	1.99124	34.8123	35.5002	0.659588		9.86621	0.71671	0.413793	0.155207	TRUE	0.119927	TRUE	3	30	Amp		0.888017	N	70.6987	N	Y		N	N		N
216	I24	FALSE	AAA-11	miR-122-5p	UNKNOWN	SYBR	None				2.13835	1.04575	4.37251	34.5045	34.0682	0.642437		8.6145	0.643776	0.371684	-1.0965	TRUE	0.119927	TRUE	3	30	Amp		0.979036	N	70.5861	N	Y		N	N		N
241	K1	FALSE	H2O	miR-16-5p	UNKNOWN	SYBR	None							Undetermined								TRUE	0.330197	TRUE	3	39	No Amp		0	Y	59.9974	Y	N		N	N		N
242	K2	FALSE	H2O	U6	UNKNOWN	SYBR	None							31.4389	31.4389							TRUE	0.0404727	TRUE	3	28	Amp		0.968395	N	79.3725	N	N		N	N		N
243	K3	FALSE	H2O	miR-122-5p	UNKNOWN	SYBR	None							Undetermined								TRUE	0.119927	TRUE	3	39	No Amp		0	Y	59.9974	Y	N		N	N		N
265	L1	FALSE	H2O	miR-16-5p	UNKNOWN	SYBR	None							Undetermined								TRUE	0.330197	TRUE	3	39	No Amp		0	Y	61.2365	Y	N		N	Y		N
266	L2	FALSE	H2O	U6	UNKNOWN	SYBR	None							Undetermined	31.4389							TRUE	0.0404727	TRUE	3	39	No Amp		0	Y	59.9974	Y	N		N	N		N
267	L3	FALSE	H2O	miR-122-5p	UNKNOWN	SYBR	None							Undetermined								TRUE	0.119927	TRUE	3	27	No Amp		0	Y	60.448	N	N		N	N		N
Analysis Type	Singleplex
Endogenous Control	miR-16-5p
RQ Min/Max Confidence Level	95.0
Reference Sample	AAA-1
