# Supplementary material for: Patients with abdominal aortic aneurysms have reduced levels of microRNA 122-5p in circulating exosomes
Source: PLoS One. 2023 Feb 14;18(2):e0281371. doi: 10.1371/journal.pone.0281371 (PMC9928131; doi:10.1371/journal.pone.0281371)
Supplement: S2 Data — (XLSX) [file pone.0281371.s003.xlsx]

## Sheet: S2 Data_miRNA results 
miRBase_ID	Mean_Normalized_Counts	condition-CvsE.log2FC	condition-CvsE.log2FC	condition-CvsE.FC	condition-CvsE.RawP	condition-CvsE.FDR	C_001	C_002	C_003	C_004	C_005	C_006	C_007	C_008	C_009	C_010	C_011	C_012	C_013	C_014	E_001	E_002	E_003	E_004	E_005	E_007	E_008	E_009	E_010	E_011
hsa-miR-5100	1.35476	3.93299	3.93299	15.2739	0.0494117	0.992608	0	0	3.1	8.2	12	0	0	1.3	1.2	0	0	0	0	6.6	0	0	0	0	0	0	0	0	0	0
hsa-miR-3591-5p	3.41279	2.94533	2.94533	7.7025	0.0101781	0.530134	1.1	1.9	7.5	21.1	6	0	1.2	0	28.5	0.9	0	2.2	2.6	2.2	0.6	0	0	0	5.5	0	0	0	0	0.6
hsa-miR-122-5p	61302.7	2.33103	2.33103	5.03163	1.78e-05	0.0161821	17425.5	18337.6	117733	19326.3	383154	24549	16710	20961.9	425320	59128.3	77312.6	44206.6	34968.9	29235.5	6415.7	16656.2	2978.4	31331.8	182158	24326.8	15429	17557.3	23720.1	14745.8
hsa-miR-30d-3p	10.6342	2.30315	2.30315	4.93533	0.00695257	0.526078	0	14.9	6.9	1.2	14.5	81	3.6	0	11.9	0.9	76.6	0	3.9	7.7	7.9	1.2	5	1.9	0.8	0.6	1.4	1.1	4.8	7.5
hsa-miR-483-3p	64.0473	1.82085	1.82085	3.5329	0.00159591	0.301106	2.2	31.6	41.3	86.7	24.1	0	45.8	346.9	83.2	54.7	345.5	52.9	75.3	88.2	12.8	18.6	31.2	30.8	27.5	15.8	14	44.5	44.5	19.1
hsa-miR-1468-5p	19.0301	1.66951	1.66951	3.18106	0.0240911	0.911446	14.5	9.3	7.5	22.3	18.1	120.8	0	0	65.4	63	0	6.5	31.2	14.3	1.8	9.9	6.2	16.4	13.4	6.1	18.1	2.7	0	9.2
hsa-miR-192-5p	3614.04	1.14752	1.14752	2.21532	0.0295717	0.958968	1000.1	874.6	4283.2	1159.6	14294.5	878	1377.5	3211.7	22834.5	4648.8	3452.7	3557.9	2343.2	1672.9	600.9	1567	977	2097.3	8929.4	1454.6	1450.8	1303.1	1653.2	1114.1
hsa-miR-195-3p	88.3929	1.11145	1.11145	2.16062	0.0105093	0.530134	14.5	43.6	28.1	83.2	45.8	404.8	211.1	187.5	27.4	147.4	139	89.6	80.5	90.4	28	47.1	87.2	24.1	65.2	40.8	60	49.8	104.9	21.4
hsa-miR-27a-5p	201.871	1.04293	1.04293	2.06041	0.00774758	0.530134	123.9	85.4	163.2	147.6	142.2	544.3	253.3	933.5	139.1	343.1	359.8	84.2	118.2	157.6	57.3	141.3	113.4	114.6	106.9	103.5	142.3	62.7	335.4	72.2
hsa-miR-194-5p	221.542	0.976435	0.976435	1.9676	0.013773	0.658204	73.7	65.9	252.5	149.9	585.6	259.1	98.9	251.8	825.3	409.8	319.6	190	293.6	126.7	59.7	153.7	145.8	120.4	310.5	129	129.7	181.6	20.7	163.5
hsa-miR-99a-5p	7249.48	0.827767	0.827767	1.77494	0.000450018	0.136205	3263.6	4323.7	6671.1	6011.4	12882.4	10048.3	7748.9	9426.2	13158.2	10528.9	13408.3	6825.5	10079.4	9684.5	2429.3	5109.3	4583.5	4589.6	8583.6	6058.3	6224.6	4004.7	5565.2	2778.9
hsa-miR-24-2-5p	73.8892	0.808985	0.808985	1.75198	0.0468593	0.992608	96	38.1	101.3	80.8	121.7	0	112.2	18.8	73.7	104.8	129.9	114.4	140.3	128.9	54.9	31.6	46.1	27	39.3	71.2	62.8	79.3	20.7	79.7
hsa-miR-125a-5p	5352.51	0.611355	0.611355	1.52769	0.00194439	0.301106	3273.7	5555.8	4096.9	7486.2	6067.7	8557.5	9962.3	7332.8	3631.7	6715.5	6722.3	6402.4	5342.4	6386.2	2457.9	6502.8	4070.1	5293.9	4769.7	4139.9	4991.4	2762.2	3166.5	2772.6
hsa-let-7d-3p	1263.09	0.603753	0.603753	1.51966	0.0189842	0.783531	1020.2	1054.7	842.6	701.6	841	4092.5	1711.7	2708.1	1362.8	1742.1	1006.7	1288.9	1240.4	1008.3	1017.8	1308	962.1	942.2	875.7	795.5	721.2	697.6	1336.9	1035.5
hsa-miR-27a-3p	8204.74	0.579928	0.579928	1.49477	0.00916268	0.530134	4118.6	5942	5357.1	7031.7	8372.6	15294.1	15034.6	9895	5662.8	9837.3	12900.4	10486	11523.8	11787.2	4423.4	7484.2	5757.4	6152.3	6906.2	7357.1	10990	5818.5	4091.6	4689.9
hsa-miR-24-3p	2451.38	0.462664	0.462664	1.37808	0.000197492	0.0896614	2470.1	3348	2066	2268.9	2320.6	2982.9	2441.4	3199.7	2573.4	2549.7	3803.5	3283.8	2743.3	2705.5	2670.6	1965.4	1586.4	1889.2	1779.6	2130.2	2126	1875.4	1433.8	2620
hsa-miR-126-3p	72646.3	0.440367	0.440367	1.35695	0.0233992	0.911446	46445.6	57520.5	67833.2	77804.2	103301	68167.2	119327	69572.8	42927.9	58633.2	116742	84861.7	110405	118702	48163.1	62028	67953.7	39973.5	63842.4	74115.5	91922.3	56664.3	49215.8	47388.6
hsa-miR-27b-3p	4652.67	0.365371	0.365371	1.28821	0.0463242	0.992608	3728	3605.1	3811.9	4491	6996.6	7752.9	6414.8	5127	4677	3390.7	5170	5165.3	5678.8	5823.1	2907.7	4911	3555.4	4306.4	5038.5	3562.3	7047.7	2917	3223.7	2362.3
hsa-let-7i-5p	31501.6	-0.298748	-0.298748	0.812958	0.0295519	0.958968	46771.5	28815	26453.2	35400.9	27687.7	26959	29504.6	26240.2	31548.7	24160.1	21051.6	25380.6	28192.6	24270.9	39970.8	28682.8	34240.4	30476.3	30558.2	26012.1	41510.3	33362.5	54223	34565.3
hsa-let-7g-5p	6011.28	-0.365861	-0.365861	0.776005	0.0332787	0.992608	5708	5526.1	5959.1	7754.4	6520.7	3161	5910.6	3597.4	3636.5	3642.8	5183	5153.4	6530.9	6839.1	5887.3	7302.7	8365.7	7019.3	7170.3	6052.8	9249	7683.7	3352.5	7064.3
hsa-let-7e-5p	1198.47	-0.432124	-0.432124	0.74117	0.0486014	0.992608	770.1	1318.4	1145.8	1717.2	1460.3	1656.4	761.1	709.8	397.2	675	1023.6	645.5	956	1410.6	1275	2106.7	1514.1	1403.7	1218.4	1771.1	1629.4	963.4	1174.7	1059.8
hsa-miR-486-3p	191.387	-0.468716	-0.468716	0.722607	0.026355	0.920398	250	99.3	105.6	171	127.7	176.9	184.6	158	91.6	148.3	154.6	301.2	177.9	160.9	176.7	308.6	292.9	230.3	204.4	161.3	316.7	193.4	289.3	112.1
hsa-miR-185-5p	436.023	-0.468902	-0.468902	0.722514	0.0251893	0.914876	263.4	360.2	373.8	439.3	325.3	635.2	470.4	174.1	465	509.9	270.2	369.2	354.6	253.5	562.5	727.4	481	469.2	402.5	402.3	634.7	714.8	211.4	594.6
hsa-miR-7-5p	1092.59	-0.515517	-0.515517	0.699542	0.018359	0.783531	1063.7	856	1332.1	2000.7	1154.3	698.7	538	913.4	411.5	611	732.6	763.2	758.6	1137.3	847.1	1521.1	1562.7	1389.2	1263.2	1152.1	1626.6	1204.5	1813.7	870.8
hsa-miR-191-5p	1994.23	-0.533881	-0.533881	0.690694	0.0354948	0.992608	2045.9	2398.2	2004.1	1301.4	1318.1	425.9	939.7	1293.8	3165.6	1648.5	1752.4	2005.7	1905.5	1325.7	3610.4	1905.9	1905.4	2306.4	1484	2590.9	2092.5	2711.3	1276.5	4447.8
hsa-miR-183-5p	1181.5	-0.550851	-0.550851	0.682617	0.0374759	0.992608	1459.9	1066.8	910.2	1802.7	932.6	376.1	552.5	846.5	701.6	684.3	1392.5	959.7	1132.6	1037	1250	1998.8	1633.8	1495.2	1302.5	502.7	2981.2	1528.2	1173.1	635.6
hsa-miR-16-5p	334.728	-0.614452	-0.614452	0.653178	0.00545738	0.49553	255.6	264.6	234.4	462.7	249.4	119.6	246.1	186.2	221.2	240.1	285.8	375.7	446.8	250.2	282.8	549.6	456.1	394	475.6	243.5	581.7	585.7	186	440.3
hsa-let-7a-5p	24876.7	-0.63412	-0.63412	0.644334	0.0023213	0.301106	21186.9	23859	22605.6	33358	28387.7	15619.2	15186.6	9848.1	10176.9	9500.7	22215.5	17311.5	26037.7	27856.9	26765.9	36968.7	34038.5	25158.3	33779.4	29960.9	42251.1	34359.1	20257.9	30350.4
hsa-miR-199a-3p|hsa-miR-199b-3p	583.931	-0.644475	-0.644475	0.639725	0.031181	0.976287	488.9	774.3	652.6	449.8	480.7	98.4	357	129.9	663.6	445	604	527.9	570.2	380.2	1076.3	802.4	575.7	674.4	624.9	1019.4	382.2	518.1	271.8	1446.4
hsa-let-7f-5p	15643.9	-0.651027	-0.651027	0.636827	0.0022339	0.301106	17062.7	19143.5	16078.3	19015.9	17022.3	6380.4	11046.7	5132.3	9377.8	6985.3	10699.9	10384.5	13511.1	15123	25582.3	22169.5	22518.7	14135	17627	18609.4	22512.9	20028	12397.3	22908.7
hsa-miR-182-5p	1144.04	-0.678317	-0.678317	0.624894	0.00620146	0.511902	1158.6	1059.3	760.8	1500.5	1002.4	235.4	833.5	537.1	914.5	886.4	1274.3	859.3	853.4	935.6	1207.3	2315.5	1474.2	1718.7	1277.3	768.7	2629.6	1554.4	956.9	743.1
hsa-let-7d-5p	1192.74	-0.698436	-0.698436	0.61624	0.00841349	0.530134	1142.9	1252.5	1277.7	1009.7	1216.9	326.3	498.2	200.9	740.9	715.8	1486.1	1263	1045.6	1082.2	1371.9	1720	1591.4	1474	1473	1710.8	1551.3	1647.1	623.1	2204.5
hsa-miR-1827	21.3556	-0.776527	-0.776527	0.58377	0.00953346	0.530134	20.1	21.4	14.4	22.3	33.7	18.7	12.1	8	14.3	12.1	13	16.2	19.5	6.6	31.1	31	37.4	24.1	30.7	29.8	23.7	37.5	1.6	33.5
hsa-miR-451a	12217.4	-0.82221	-0.82221	0.565575	0.00509843	0.49553	10702.8	5259.6	11902.6	14189.9	8076.2	4121.2	8879.1	7158.7	5960.1	8895.3	15150.2	11826.7	12973.4	4477.5	6116.4	13048.3	31314.3	27875.1	27440.7	5612.1	15601.9	15778.4	9036.9	11820.7
hsa-miR-15b-5p	67.7911	-1.14879	-1.14879	0.451003	0.0344372	0.992608	46.9	74.3	38.8	55.1	41	0	9.6	0	73.7	61.2	1.3	60.5	71.4	95.9	90.2	174.1	102.2	122.4	49.5	65.7	86.5	166.1	47.7	93
hsa-miR-3158-3p	62.2966	-1.33348	-1.33348	0.396811	0.0467771	0.992608	46.9	21.4	21.9	85.5	43.4	0	63.9	0	7.1	0	92.2	62.6	67.5	20.9	22.5	27.3	120.9	106	110	49.9	156.2	17.1	321.1	30.6
hsa-miR-132-3p	12.0076	-1.94383	-1.94383	0.259925	0.0434065	0.992608	12.3	10.2	0	8.2	1.2	0	0	0	0	0	0	20.5	0	24.2	18.9	37.2	12.5	23.1	0	20.1	22.3	10.7	47.7	19.1
hsa-miR-4661-5p	3.38477	-3.95708	-3.95708	0.0643872	0.0443265	0.992608	0	4.6	0	0	0	0	0	0	0	0	1.3	0	0	0	9.8	0	48.6	5.8	0	0	11.2	0	0	0
hsa-miR-3653-3p	1.67728	-4.05269	-4.05269	0.0602586	0.00362484	0.411419	0	0	0	0	1.2	0	0	0	0	0	0	0	0	0	0	6.8	5	8.7	2.4	6.7	8.4	0	0	1.2
hsa-miR-642a-3p	1.71145	-4.3428	-4.3428	0.0492817	0.0152208	0.691026	0	0	0	0	0	0	0	0	0	0	0	0	0	0	2.4	0	2.5	5.8	12.6	0	0	1.6	0	16.2
	C= Control group
	E= AAA group
